# Supplementary material for: A new species of Hypoaspis Canestrini (Acari, Mesostigmata, Laelapidae) associated with Oryctes sp. (Coleoptera, Scarabaeidae) in Iran
Source: Zookeys. 2016 Mar 28;(574):105–12. doi: 10.3897/zookeys.574.7767 (PMC4829906; doi:10.3897/zookeys.574.7767)
Supplement: XML Treatment for Hypoaspis [file zookeys.574.7767-treatment1.xml]

<!DOCTYPE tp:taxon-treatment
  PUBLIC "-//TaxonX//DTD Taxonomic Treatment Publishing DTD v0 20100105//EN" "tax-treatment-NSO.dtd">
<tp:taxon-treatment xmlns:tp="http://www.plazi.org/taxpub"><tp:treatment-meta><kwd-group><label>Taxon classification</label><kwd><named-content content-type="kingdom">Animalia</named-content></kwd><kwd><named-content content-type="order">Coleoptera</named-content></kwd><kwd><named-content content-type="family">Scarabaeidae</named-content></kwd></kwd-group><mixed-citation publication-type="journal"><person-group><name><surname>Joharchi</surname><given-names>Omid</given-names></name><name><surname>Shahedi</surname><given-names>Alireza</given-names></name></person-group><article-title>A new species of <italic><tp:taxon-name><tp:taxon-name-part taxon-name-part-type="genus">Hypoaspis</tp:taxon-name-part></tp:taxon-name></italic> Canestrini (<tp:taxon-name><tp:taxon-name-part taxon-name-part-type="subclass">Acari</tp:taxon-name-part></tp:taxon-name>, <tp:taxon-name><tp:taxon-name-part taxon-name-part-type="order">Mesostigmata</tp:taxon-name-part></tp:taxon-name>, <tp:taxon-name><tp:taxon-name-part taxon-name-part-type="family">Laelapidae</tp:taxon-name-part></tp:taxon-name>) associated with <italic><tp:taxon-name><tp:taxon-name-part taxon-name-part-type="genus">Oryctes</tp:taxon-name-part></tp:taxon-name></italic> sp. (<tp:taxon-name><tp:taxon-name-part taxon-name-part-type="order">Coleoptera</tp:taxon-name-part></tp:taxon-name>, <tp:taxon-name><tp:taxon-name-part taxon-name-part-type="family">Scarabaeidae</tp:taxon-name-part></tp:taxon-name>) in Iran</article-title><source>Zookeys</source><day>28</day><month>3</month><year>2016</year><volume>2016</volume><issue>574</issue><fpage>105</fpage><lpage>112</lpage><pub-id pub-id-type="doi">10.3897/zookeys.574.7767</pub-id></mixed-citation></tp:treatment-meta><tp:nomenclature><label>Genus</label><tp:taxon-name>
            <tp:taxon-name-part taxon-name-part-type="genus">Hypoaspis</tp:taxon-name-part>
          </tp:taxon-name><tp:taxon-authority>Canestrini</tp:taxon-authority><tp:nomenclature-citation-list><tp:nomenclature-citation><tp:taxon-name><tp:taxon-name-part taxon-name-part-type="genus">Hypoaspis</tp:taxon-name-part>
              </tp:taxon-name><comment> Canestrini, 1884: 1569.</comment></tp:nomenclature-citation></tp:nomenclature-citation-list></tp:nomenclature><tp:treatment-sec sec-type="Type species"><title>Type species.</title><p>
            <italic><tp:taxon-name><tp:taxon-name-part taxon-name-part-type="genus">Gamasus</tp:taxon-name-part> <tp:taxon-name-part taxon-name-part-type="species">krameri</tp:taxon-name-part></tp:taxon-name></italic> G. &amp; R. Canestrini, 1881, designated by <xref ref-type="bibr" rid="B2">Berlese (1904)</xref>.</p><p>The short diagnosis below is summarised from the detailed diagnosis in <xref ref-type="bibr" rid="B13">Joharchi and Halliday (2011)</xref>.</p></tp:treatment-sec><tp:treatment-sec sec-type="Short diagnosis"><title>Short diagnosis.</title><p>Dorsal shield oval, without lateral incisions, bearing 35–40 pairs of setae including one or more pairs of <italic>Zx</italic> setae; some opisthonotal setae greatly elongated, especially <italic>Z4</italic> (at least three times as long as <italic>J4</italic>); post-anal seta distinctly shorter than para-anals; hypostomal setae <italic>h3</italic> distinctly longer than other hypostomal setae; tarsus II with two subterminal blunt spines (setae <italic>al1</italic> and <italic>pl1</italic>).</p></tp:treatment-sec><ref-list><ref id="B2"><mixed-citation xmlns:xlink="http://www.w3.org/1999/xlink" xlink:type="simple">
          <person-group><name name-style="western"><surname>Berlese</surname><given-names>A</given-names></name></person-group> (<year>1904</year>) <article-title><tp:taxon-name><tp:taxon-name-part taxon-name-part-type="subclass">Acari</tp:taxon-name-part></tp:taxon-name> nuovi. Manipulus IIus.</article-title> <source>Redia</source> <volume>1</volume>: <fpage>258</fpage>–<lpage>280</lpage>.</mixed-citation></ref><ref id="B13"><mixed-citation xmlns:xlink="http://www.w3.org/1999/xlink" xlink:type="simple">
          <person-group><name name-style="western"><surname>Joharchi</surname><given-names>O</given-names></name><name name-style="western"><surname>Halliday</surname><given-names>B</given-names></name></person-group> (<year>2011</year>) <article-title>New species and new records of mites of the family <tp:taxon-name><tp:taxon-name-part taxon-name-part-type="family">Laelapidae</tp:taxon-name-part></tp:taxon-name> (<tp:taxon-name><tp:taxon-name-part taxon-name-part-type="subclass">Acari</tp:taxon-name-part></tp:taxon-name>: <tp:taxon-name><tp:taxon-name-part taxon-name-part-type="order">Mesostigmata</tp:taxon-name-part></tp:taxon-name>) associated with <tp:taxon-name><tp:taxon-name-part taxon-name-part-type="order">Coleoptera</tp:taxon-name-part></tp:taxon-name> in Iran.</article-title> <source>Zootaxa</source> <volume>2883</volume>: <fpage>23</fpage>–<lpage>38</lpage>. doi: <ext-link xlink:type="simple" ext-link-type="doi" xlink:href="10.11646/zootaxa.2883.1.2">10.11646/zootaxa.2883.1.2</ext-link></mixed-citation></ref></ref-list></tp:taxon-treatment>
