# Supplementary material for: A new species of Hypoaspis Canestrini (Acari, Mesostigmata, Laelapidae) associated with Oryctes sp. (Coleoptera, Scarabaeidae) in Iran
Source: Zookeys. 2016 Mar 28;(574):105–12. doi: 10.3897/zookeys.574.7767 (PMC4829906; doi:10.3897/zookeys.574.7767)
Supplement: XML Treatment for Hypoaspis surenai [file zookeys.574.7767-treatment2.xml]

<!DOCTYPE tp:taxon-treatment
  PUBLIC "-//TaxonX//DTD Taxonomic Treatment Publishing DTD v0 20100105//EN" "tax-treatment-NSO.dtd">
<tp:taxon-treatment xmlns:tp="http://www.plazi.org/taxpub"><tp:treatment-meta><kwd-group><label>Taxon classification</label><kwd><named-content content-type="kingdom">Animalia</named-content></kwd><kwd><named-content content-type="order">Coleoptera</named-content></kwd><kwd><named-content content-type="family">Scarabaeidae</named-content></kwd></kwd-group><mixed-citation publication-type="journal"><person-group><name><surname>Joharchi</surname><given-names>Omid</given-names></name><name><surname>Shahedi</surname><given-names>Alireza</given-names></name></person-group><article-title>A new species of <italic><tp:taxon-name><tp:taxon-name-part taxon-name-part-type="genus">Hypoaspis</tp:taxon-name-part></tp:taxon-name></italic> Canestrini (<tp:taxon-name><tp:taxon-name-part taxon-name-part-type="subclass">Acari</tp:taxon-name-part></tp:taxon-name>, <tp:taxon-name><tp:taxon-name-part taxon-name-part-type="order">Mesostigmata</tp:taxon-name-part></tp:taxon-name>, <tp:taxon-name><tp:taxon-name-part taxon-name-part-type="family">Laelapidae</tp:taxon-name-part></tp:taxon-name>) associated with <italic><tp:taxon-name><tp:taxon-name-part taxon-name-part-type="genus">Oryctes</tp:taxon-name-part></tp:taxon-name></italic> sp. (<tp:taxon-name><tp:taxon-name-part taxon-name-part-type="order">Coleoptera</tp:taxon-name-part></tp:taxon-name>, <tp:taxon-name><tp:taxon-name-part taxon-name-part-type="family">Scarabaeidae</tp:taxon-name-part></tp:taxon-name>) in Iran</article-title><source>Zookeys</source><day>28</day><month>3</month><year>2016</year><volume>2016</volume><issue>574</issue><fpage>105</fpage><lpage>112</lpage><pub-id pub-id-type="doi">10.3897/zookeys.574.7767</pub-id></mixed-citation></tp:treatment-meta><tp:nomenclature><tp:taxon-name>
            <tp:taxon-name-part taxon-name-part-type="genus">Hypoaspis</tp:taxon-name-part>
            <tp:taxon-name-part taxon-name-part-type="species">surenai</tp:taxon-name-part>
            <object-id xmlns:xlink="http://www.w3.org/1999/xlink" content-type="zoobank" xlink:type="simple">http://zoobank.org/11977B75-8434-4596-A481-782332BE2541</object-id>
          </tp:taxon-name><tp:taxon-status xmlns:xlink="http://www.w3.org/1999/xlink" xlink:type="simple">sp. n.</tp:taxon-status><xref ref-type="fig" rid="F1">Figures 1–7</xref></tp:nomenclature><tp:treatment-sec sec-type="type material"><title>Type material.</title><p>Holotype, female, <bold>Iran</bold>, Yazd Province, Taft, Kahduiyeh, <named-content xmlns:xlink="http://www.w3.org/1999/xlink" content-type="dwc:verbatimCoordinates" xlink:type="simple">31°16'N, 53°43'E</named-content>, alt. 1496 m a.s.l, 04March 2015, A. Shahedi coll., on adult females of <italic><tp:taxon-name><tp:taxon-name-part taxon-name-part-type="genus">Oryctes</tp:taxon-name-part></tp:taxon-name></italic> sp. (<tp:taxon-name><tp:taxon-name-part taxon-name-part-type="order">Coleoptera</tp:taxon-name-part></tp:taxon-name>: <tp:taxon-name><tp:taxon-name-part taxon-name-part-type="family">Scarabaeidae</tp:taxon-name-part></tp:taxon-name>). Paratypes: ten females same data as holotype.</p></tp:treatment-sec><tp:treatment-sec sec-type="Description of the female"><title>Description of the female.</title><p>
            <italic>Dorsal idiosoma</italic> (Fig. <xref ref-type="fig" rid="F1">1</xref>). Length 796–802, width at level of <italic>r5</italic>, 446–450. Dorsal shield oval, without lateral incisions, length 778–785, width at level of <italic>r5</italic>, 420–426 (n= 11), shield without distinct reticulate ornamentation over whole surface, only with weak reticulation, more distinct in opisthonotal region (Fig. <xref ref-type="fig" rid="F1">1</xref>). Dorsal shield with 37 pairs of smooth and pointed setae, 21 pairs on podonotal shield (<italic>j1–6</italic>; <italic>z1–6</italic>; <italic>s1–6</italic>; <italic>r4–5</italic> and including a supernumerary pair near <italic>s6</italic>), plus <italic>r2</italic>, <italic>r3</italic> and <italic>r6</italic> off the shield in the soft skin, 16 pairs on the opisthonotal shield (<italic>J1–5</italic>, <italic>Z1</italic>, <italic>Z2</italic>, Z4, Z5, <italic>S1–5</italic>), including two pairs of <italic>Zx</italic> setae between <italic>J</italic> and <italic>Z</italic> setae, seta <italic>Z3</italic> absent (Fig. <xref ref-type="fig" rid="F1">1</xref>); <italic>Z4</italic> longest (322–330) and slightly wavy, <italic>s5</italic> (219–225), <italic>s4</italic> (198–207), <italic>z4</italic> (232–245) and <italic>j3</italic> (222–230) also long, <italic>j1</italic> (74–75) and <italic>z1</italic> (30–31) short; <italic>j4</italic> (128–132) long enough to reach past <italic>j5</italic>, <italic>j5</italic> (112–117) not long enough to reach <italic>j6</italic>, <italic>j6</italic> (138–142) not long enough to reach <italic>J2</italic> (100–108) but reaching past <italic>J1</italic> (118–123); <italic>J4</italic> (98–100) long enough to reach <italic>J5</italic> (27–29); <italic>Z5</italic> (178–180) and <italic>S5</italic> (136–139) also <!--PageBreak--><!--PageBreak-->long. Seven pairs of setae in <italic>R</italic> series on the lateral area of weakly sclerotised cuticle surrounding shield; <italic>R7</italic> elongate (182–191) and appearing wavy. Shield with 12 pairs of pore-like structures, apparently including four pairs of gland pores and eight pairs of poroids; lyrifissures near the base of <italic>j1</italic> large and slit-like, others smaller and ovoid.</p><fig id="F1" position="float" orientation="portrait"><label>Figures 1–7.</label><caption><p>
          <italic><tp:taxon-name><tp:taxon-name-part taxon-name-part-type="genus">Hypoaspis</tp:taxon-name-part> <tp:taxon-name-part taxon-name-part-type="species">surenai</tp:taxon-name-part></tp:taxon-name></italic> sp. n., female <bold>1</bold> dorsal idiosoma <bold>2</bold> ventral idiosoma <bold>3</bold> epistome <bold>4</bold> Subcapitulum <bold>5</bold> chelicera <bold>6</bold> femur and genu II <bold>7</bold> femur and genu IV.</p></caption><graphic xmlns:xlink="http://www.w3.org/1999/xlink" xlink:href="zookeys-574-105-g001.jpg" position="float" orientation="portrait" xlink:type="simple" id="oo_82944.jpg"/></fig><p>
            <italic>Ventral idiosoma</italic> (Fig. <xref ref-type="fig" rid="F1">2</xref>). Tritosternum with paired pilose laciniae (141–143), columnar base 30–32 long, 20–21 wide; pre-sternal area weakly reticulated. Sternal shield (length 138–148) narrowest between coxae II (138–148), widest between coxae II–III (198–200), with slightly concave anterior margin and irregular posterior margin, with three pairs of long, smooth pointed setae (<italic>st1</italic> 52–54, <italic>st2</italic> 82–84, <italic>st3</italic> 74–79), <italic>st2</italic> and <italic>st3</italic> reaching well past base of next posterior setae, and two pairs of lyrifissures, one pair adjacent to <italic>st1</italic>, the other between <italic>st2</italic> and <italic>st3</italic>, lateral and central surface of sternal shield with weak reticulation. Metasternal platelets absent, metasternal setae <italic>st4</italic> (45–47) and metasternal poroids located on weakly sclerotised cuticle. Endopodal plates II/III completely fused to sternal shield, endopodal plates III/IV roughly triangular and curved. Genital shield tongue-shaped, length 278–280, maximum width 118–120, posterior margin rounded, surface with reticulate ornamentation, genital setae <italic>st5</italic> (50–52) on edge of the shield. Circular paragenital poroids located on weakly sclerotised cuticle close to <italic>st5</italic>. Anal shield rounded triangular, length 87–89, width 87–89, para-anal (39–41) and post-anal (38–40) setae equal in length, cribrum small, a pair of circular lateral gland pores flank anal shield. Opisthogaster with one pair of oval metapodal plates (22–23 long × 5–7 wide) and 11 pairs of smooth setae on the weakly sclerotised cuticle; <italic>Jv1</italic>, <italic>Jv2</italic> 70–72, <italic>Jv3</italic> 89–92, <italic>Jv4</italic> 158–160, <italic>Zv1</italic> 50–52, <italic>Zv2</italic> 91–93, <italic>Zv3</italic>, <italic>Zv4</italic> 100–105, <italic>UR</italic> 124–126, <italic>Jv5</italic> 242–250 very long and wavy. Exopodal plates behind coxa IV long and narrow. Peritrematal shield free posteriorly, with large protrusion on outer margin opposite coxae II–III bearing two pairs of pore-like structures (apparently one lyrifissure ‘<italic>ip</italic>’, and one gland pore ‘<italic>gp</italic>’; see Fig. <xref ref-type="fig" rid="F1">2</xref>), post-stigmatal section conspicuous and narrow, with three pairs of pore-like structures of post-stigmatal pores (apparently two lyrifissures ‘<italic>ip</italic>’, and one gland pore ‘<italic>gp</italic>’; see Fig. <xref ref-type="fig" rid="F1">2</xref>), peritreme extending from posterior margin of coxa III to near mid level of coxa I.</p><p>
            <italic>Gnathosoma</italic>. Epistome irregularly denticulate laterally, apical section smooth with minute denticles in some specimens (Fig. <xref ref-type="fig" rid="F1">3</xref>). Hypostomal groove with six rows of 6–11 denticles, and smooth anterior and posterior transverse lines. Hypostome with four pairs of setae, internal posterior hypostomal setae <italic>h3</italic> longest (109–110), <italic>h1</italic> (54–55), <italic>h2</italic> (45–47), palpcoxal <italic>pc</italic> (52–54) (Fig. <xref ref-type="fig" rid="F1">4</xref>). Corniculi robust and horn-like, reaching mid-level of palp femur. Palp setal numbers: trochanter 2, femur 5, genu 6, tibia 12, tarsus 15, all setae smooth and pointed, palp tarsal apotele two-tined. Internal malae complex, with two pairs of lobes, inner lobes narrow, with serrated edges, outer lobes narrow, pointed, shorter than inner lobes, with serrated edges (Fig. <xref ref-type="fig" rid="F1">4</xref>). Fixed digit of chelicera with 15 small teeth, the one level with the pilus dentilis largest (Fig. <xref ref-type="fig" rid="F1">5</xref>), pilus dentilis short and robust, dorsal seta short, semi-erect, movable digit with two large subterminal teeth, arthrodial membrane a rounded flap with a corona and cheliceral lyrifissure indistinct.</p><!--PageBreak--><p>
            <italic>Legs</italic>. Legs II and III shortest (564–570, 604–610), I and IV both longer (702–711, 872–880) (excluding pretarsus). Chaetotaxy normal for free-living <tp:taxon-name><tp:taxon-name-part taxon-name-part-type="family">Laelapidae</tp:taxon-name-part></tp:taxon-name>. Leg I: coxa 0-0/1, 0/1-0, trochanter 1-0/1, 1/2-1, femur 2-3/1, 2/3-2, genu 2-3/2, 3/1-2, tibia 2-3/2, 3/1-2. Leg II: coxa 0-0/1, 0/1-0, trochanter 1-0/1, 0/2-1, femur 2-3/1, 2/2-1 (macrosetae <italic>pd1</italic> 184–190, <italic>pd2</italic> 94–97, Fig. <xref ref-type="fig" rid="F1">6</xref>), genu 2-3/1, 2/1-2 (<italic>pd1</italic> 84–86 and <italic>pd2</italic> 100–103 longer, Fig. <xref ref-type="fig" rid="F1">6</xref>), tibia 2-2/1, 2/1-2. Leg III: coxa 0-0/1, 0/1-0, trochanter 1-1/1, 1/1-0, femur 1-2/1, 1/0-1 (macroseta <italic>ad1</italic> 124–128; <italic>ad2</italic> longer 37–43), genu 2-2/1, 2/1-1 (<italic>ad1</italic> 57–59 and <italic>pd1</italic> 90–94 longer), tibia 2-1/1, 2/1-1 (ventral setae all thicker). Leg IV: coxa 0-0/1, 0/0-0, trochanter 1-1/1, 0/1-1, femur 1-2/1, 1/0-1 (macroseta <italic>ad1</italic> 200–207, <italic>ad2</italic> longer 90–92, Fig. <xref ref-type="fig" rid="F1">7</xref>), genu 2-2/1, 3/0-1 (<italic>ad1</italic> 84–86 and <italic>pd1</italic> 60–62 longer, Fig. <xref ref-type="fig" rid="F1">7</xref>), tibia 2-2/1, 3/1-2. Tarsi II–IV with 18 setae 3-3/2, 3/2-3 + <italic>mv</italic>, <italic>md</italic>. On tarsus II, <italic>al1</italic>, <italic>pl1</italic> and all ventral setae thicker. Tarsus IV with three macrosetae, <italic>ad2</italic> (164–169), <italic>pd2</italic> (100–107) and <italic>pd3</italic> (142–147) and <italic>pl3</italic> thick. All pre-tarsi with a pair of claws and a long thin membranous ambulacral stalk.</p><p>
            <italic>Genital structures</italic>. Insemination ducts opening on posterior margin of coxa III, sacculus indistinct, apparently unsclerotised.</p></tp:treatment-sec><tp:treatment-sec sec-type="Males &amp; immature"><title>Males &amp; immature.</title><p>Unknown.</p></tp:treatment-sec><tp:treatment-sec sec-type="Etymology"><title>Etymology.</title><p>The species is named in memory of Surena (died 53 BC) was a Parthian spahbed (“General” or “Commander”) during the 1<sup>st</sup> century BC.</p></tp:treatment-sec><tp:treatment-sec sec-type="Remarks"><title>Remarks.</title><p>According to the key to species of <italic><tp:taxon-name><tp:taxon-name-part taxon-name-part-type="genus">Hypoaspis</tp:taxon-name-part></tp:taxon-name></italic> <italic>s.s.</italic> occurring in the Western Palaearctic Region provided by <xref ref-type="bibr" rid="B17">Joharchi et al. (2014)</xref>, <italic><tp:taxon-name><tp:taxon-name-part taxon-name-part-type="genus">Hypoaspis</tp:taxon-name-part> <tp:taxon-name-part taxon-name-part-type="species">surenai</tp:taxon-name-part></tp:taxon-name></italic> most resembles <italic><tp:taxon-name><tp:taxon-name-part taxon-name-part-type="genus">Hypoaspis</tp:taxon-name-part> <tp:taxon-name-part taxon-name-part-type="species">pentodoni</tp:taxon-name-part></tp:taxon-name></italic> Costa, 1971 but has the following unique character states for the genus: 21 pairs of long smooth, pointed setae on the podonotal shield, including a supernumerary pair near <italic>s6</italic> (x) and <italic>r2</italic>, <italic>r3</italic>, <italic>r6</italic> off the shield; 16 pairs of smooth and long setae on the opisthonotal shield including two pairs of <italic>Zx</italic> setae between the <italic>J</italic> and <italic>Z</italic> setae, seta <italic>Z3</italic> absent; three long macrosetae on tarsus IV (<italic>ad2</italic>, <italic>pd2</italic> and <italic>pd3</italic>); one macroseta on each of femora II–IV and seta <italic>ad1</italic> on genu IV being only slightly longer than the remaining setae on the segment.</p></tp:treatment-sec><ref-list><ref id="B17"><mixed-citation xmlns:xlink="http://www.w3.org/1999/xlink" xlink:type="simple">
          <person-group><name name-style="western"><surname>Joharchi</surname><given-names>O</given-names></name><name name-style="western"><surname>Ostovan</surname><given-names>H</given-names></name><name name-style="western"><surname>Babaian</surname><given-names>E</given-names></name></person-group> (<year>2014</year>) <article-title>A new species of <italic><tp:taxon-name><tp:taxon-name-part taxon-name-part-type="genus">Hypoaspis</tp:taxon-name-part></tp:taxon-name></italic> Canestrini from Iran (<tp:taxon-name><tp:taxon-name-part taxon-name-part-type="subclass">Acari</tp:taxon-name-part></tp:taxon-name>: <tp:taxon-name><tp:taxon-name-part taxon-name-part-type="family">Laelapidae</tp:taxon-name-part></tp:taxon-name>), with a key to the species occurring in the Western Palaearctic Region.</article-title> <source>Zootaxa</source> <volume>3846</volume>(<issue>4</issue>): <fpage>569</fpage>–<lpage>576</lpage>. doi: <ext-link xlink:type="simple" ext-link-type="doi" xlink:href="10.11646/zootaxa.3846.4.5">10.11646/zootaxa.3846.4.5</ext-link></mixed-citation></ref></ref-list></tp:taxon-treatment>
